# Supplementary material for: Development of New Targeted Nanotherapy Combined with Magneto-Fluorescent Nanoparticles against Colorectal Cancer
Source: Int J Mol Sci. 2023 Apr 1;24(7):6612. doi: 10.3390/ijms24076612 (PMC10095016; doi:10.3390/ijms24076612)
Supplement: Supplementary file 1 [file ijms-24-06612-s001.zip]

Archive with 1 entries (1 files):
- ijms-2264800-supplementary.pdf
